# Supplementary material for: Genetic susceptibility to cervical neoplasia
Source: Papillomavirus Res. 2019 Apr 5;7:132–4. doi: 10.1016/j.pvr.2019.04.002 (PMC6460319; doi:10.1016/j.pvr.2019.04.002)
Supplement: Multimedia component 1 [file mmc1.xml]

<?xml version="1.0" encoding="UTF-8" standalone="no"?><data:data><datasets><author>matt.brown@qut.edu.au</author><type>1</type><dataset><name>Cervical neoplasia GWAS data</name><caption/><description>GWAS SNP data</description><filetype><name/></filetype><filesize/><source>0</source><sourcename>Original Data</sourcename><access><type>1</type><name>Data available in data repository</name><reponame>Dataverse</reponame><PersistentId>doi:10.7910/DVN/2VBLLP</PersistentId><deeplinkurl>http://dx.doi.org/10.7910/DVN/2VBLLP</deeplinkurl></access></dataset></datasets></data:data>
